# Supplementary material for: Validation of MuLBSTA score to derive modified MuLB score as mortality risk prediction in COVID-19 infection
Source: PLOS Glob Public Health. 2022 Aug 1;2(8):e0000511. doi: 10.1371/journal.pgph.0000511 (PMC10021136; doi:10.1371/journal.pgph.0000511)
Supplement: S1 Data — (XLSX) [file pgph.0000511.s003.xlsx]

## Sheet: Sheet1
age	age2	sex	gender	mlinfiltrates	bactinfection	smoking	Htn	age>60	muLbsta	mulbastahigh	PLT_C	AL_C	ALB_C	CRP_C	LDH_C	Ferittin_C	Ddimer	DD_C	Na	NA_C	K	Ca	Mg	TBR	INR	DM	CLD	CKD	CAD	CANCER	HYPOTHYROIDISM	CVA	OAD	Duration	mortality
51	< 60	Male	1	0	0	2	0	0	2	0	1	0	1	0		0	0.26	0	137	1	3.8	8.63	2.1	0.63	1.08	0	0	0	0	0	0	0	0	10	1
63	>= 60	Male	1	0	0	3	1	2	7	0	1	0	1	0		0	0.38	0	141	1	3.8	9	2.2	0.42	181	0	0	0	1	0	0	0	0	10	1
66	>= 60	Female	0	5	0	0	0	2	7	0	1	0	0	0	1	1	0.53	0	133	0	3.4	6.9	2.1	0.29	0.81	0	0	0	0	0	1	0	0	10	1
63	>= 60	Male	1	0	0	2	1	2	6	0	1	0	1	0	0	0	0.3	0	140	1	4.3	8.93	1.7	0.71	0.94	1	0	0	1	0	0	0	0	18	1
38	< 60	Female	0	0	0	0	0	0	0	0	0	0	1	0	1	0	0.8	0	140	1	4	8.95	2	0.54	0.91	0	0	0	0	0	1	0	0	11	1
62	>= 60	Female	0	0	0	0	1	2	4	0	1	0	0	1	1	1	0.43	0	128	0	4.1	8.56	1.8	0.9	0.98	1	0	0	0	0	0	0	0	15	1
52	< 60	Male	1	5	0	3	1	0	10	1	0	0	1	0	1	1	0.83	0	134	0	4.3	8.56	2.2	0.29	0.87	0	0	0	0	0	0	0	0	13	1
75	>= 60	Male	1	0	0	2	1	2	6	0	1	0	1	0	1	0	0.36	0	131	0	4.8	8.46	1.9	0.42	1.91	1	0	0	0	0	0	0	0	11	1
69	>= 60	Male	1	5	0	2	1	2	11	1	1	0	1	0	1	0	1.83	1	136	1	3.8	8.91	1.9	0.97	1.01	0	0	0	1	0	0	0	0	8	1
66	>= 60	Female	0	0	0	0	0	2	6	0	1	1	1	0	1	0	0.47	0	137	1	2.6	8.81	1.9	0.7	0.81	0	0	0	0	0	0	0	1	7	1
30	< 60	Male	1	0	0	0	0	0	0	0	1	0	1	0	0	1	0.19	0	139	1	3.6	9.01		0.92	1.09	0	0	0	0	0	0	0	0	10	1
23	< 60	Male	1	0	0	0	0	0	0	0	1	0	1	0	0	0	0.28	0	140	1	3.7	8.64	2.2	0.58	1	0	0	0	0	0	0	0	0	10	1
25	< 60	Male	1	0	0	3	0	0	7	0	1	1	1	0	0	0	0.17	0	139	1	3.5	9.4	1.8	0.59	0.98	0	0	0	0	0	0	0	0	10	1
40	< 60	Female	0	0	0	0	0	0	0	0	1	0	1	0	0	0	0.21	0	139	1	3.4	8.89	1.9	0.45	0.89	0	0	0	0	0	1	0	0	12	1
70	>= 60	Male	1	0	0	2	1	2	6	0	1	0	1	0	0	0			137	1	3.7	9.3	2.1	0.63		0	0	0	0	1	0	0	0	10	1
68	>= 60	Male	1	0	0	2	1	2	6	0	1	0	1	0	0	0	0.56	0	134	0	3.4	9.14	2.1	1.43		0	0	0	1	0	0	0	0	11	1
52	< 60	Male	1	0	0	3	1	0	5	0	1	0	1	0	1	1	0.33	0	127	0	2.8	8.11	2	0.69	0.93	1	0	0	0	0	0	0	0	9	1
63	>= 60	Male	1	5	0	3	0	2	14	1	1	1	0	0		1	3	1	127	0	4.9		1.8	0.96	0.96	0	0	0	0	0	1	0	0	10	1
62	>= 60	Male	1	5	0	2	1	2	11	1	1	0	1	0	0	0	0.16	0	132	0	4		1.7	0.45		0	0	0	0	0	0	0	0	14	1
58	< 60	Female	0	0	0	0	1	0	2	0	0	0	1	0	0	0	0.34	0	141	1	4.1	9	1.8	0.29	0.83	1	0	0	0	0	0	0	0	9	1
58	< 60	Female	0	0	0	0	1	0	2	0	0	0	1	0	0	0	1.2	1	133	0	4.3		1.9	0.51		0	0	0	0	0	0	0	0	12	1
33	< 60	Male	1	0	0	3	0	0	3	0	1	0	1	0		1	0.28	0	140	1	3.8			0.55		0	0	0	0	0	0	0	0	8	1
30	< 60	Female	0	0	0	0	0	0	0	0	1	0	1	0		0	0.25	0	137	1	3.6	9.7	2.1	0.35		0	0	0	0	0	0	0	0	11	1
61	>= 60	Female	0	0	0	0	1	2	8	1	1	1	1	0	0	0	0.28	0	135	1	4.1	8.64	2.3	0.69		0	0	0	0	1	1	0	0	33	1
43	< 60	Female	0	0	0	0	0	0	0	0	1	0	1	0	0	0	0.25	0	142	1	3.9	9.27	1.8	0.55	1.07	0	0	0	0	0	0	0	0	8	1
42	< 60	Male	1	0	0	3	0	0	3	0	1	0	1	0	0	0	0.29	0	140	1	4.4	9	2.1	0.3	0.83	0	0	0	0	0	0	0	0	10	1
64	>= 60	Male	1	5	0	3	0	2	10	1	0	0		0	1	0	0.76	0	130	0	3.4	8.26				1	0	0	1	0	0	0	0	10	1
59	< 60	Male	1	0	4	2	1	0	8	1	1	0	0	1	0	1	13.6	1	125	0	5.1	9.19	1.3	2.88	1.19	0	0	0	0	0	0	0	0	14	1
54	< 60	Male	1	0	0	0	1	0	2	0	1	0	1	0	0	1	0.3	0	141	1	3.5	9.13	2	0.27	1.03	1	0	0	0	0	0	0	0	12	1
44	< 60	Female	0	0	0	0	1	0	2	0	1	0	1	0		0	0.36	0	136	1	3.8	8.94	1.7	0.47	0.96	0	0	0	0	0	0	0	0	9	1
64	>= 60	Female	0	0	0	0	0	2	2	0	1	0		0	0	0	0.37	0	140	1	3.6			0.39		1	0	0	0	0	1	0	0	10	1
39	< 60	Female	0	0	0	0	0	0	0	0	0	0	1	0		0	0.4	0	137	1	3.9			0.56		0	0	0	0	0	0	0	0	10	1
27	< 60	Female	0	0	0	0	0	0	4	0	1	1	1	0		0	0.4	0	140	1	3.5	8.8	1.9	0.2		0	0	0	0	0	1	0	0	11	1
33	< 60	Female	0	0	0	0	0	0	0	0	1	0	1	0		0	0.21	0	137	1	4.2	8.5	2	0.16	0.89	0	0	0	0	0	1	0	0	12	1
78	>= 60	Male	1	5	0	2	1	2	11	1	1	0	1	0	1	1	1.9	1	133	0	3.9	8.51	1.8	0.82	0.96	0	0	0	0	0	0	1	1	19	1
70	>= 60	Female	0	0	0	0	0	2	2	0	1	0	1	0		0	0.38	0	136	1	3.5	8.57	1.7	0.3	0.9	0	0	0	0	0	0	0	0	13	1
56	< 60	Female	0	0	0	0	0	0	4	0	1	1	1	0		0	1.8	1	136	1	4.1	9.12	2.4	0.38	0.84	0	0	0	0	1	0	0	0	14	1
73	>= 60	Male	1	5	0	2	1	2	15	1	0	1	0	0		0	1	1	126	0	4.1	8.21	1.9	1.13	1.44	0	0	0	1	0	0	1	0	18	1
57	< 60	Male	1	0	0	2	0	0	2	0	0	0	1	0		0	0.37	0	139	1	3.4	8.92	2.1	0.72	0.91	1	0	0	0	0	0	0	0	11	1
56	< 60	Male	1	0	0	0	1	0	6	0	0	1	0	0		0	1.34	1	140	1	4.4	8.48	2.4	0.92	1.26	0	1	1	0	0	0	0	0	10	1
60	>= 60	Male	1	0	0	2	0	2	4	0	1	0	1	0		0	0.4	0	135	1	3.7	9.27	2	1.12	0.93	1	0	0	0	0	0	0	0	18	1
51	< 60	Female	0	0	0	0	0	0	0	0	1	0	1	0		0	0.27	0	141	1	4	9.53		0.32	0.83	1	0	0	0	0	1	0	1	14	1
32	< 60	Male	1	0	0	0	0	0	0	0	0	0	1	0	1	1	0.68	0	136	1	3.4			0.3		0	0	0	0	0	0	0	0	8	1
51	< 60	Male	1	0	0	0	0	0	0	0	1	0		0		0	0.31	0	136	1	3.6	9.11	2.3			0	0	0	0	0	0	0	0	12	1
26	< 60	Female	0	0	0	0	0	0	0	0	1	0	1	0		0	0.28	0	138	1	3.3	8.61	2.2	0.47		0	0	0	0	0	0	0	1	11	1
68	>= 60	Female	0	0	0	0	1	2	4	0	1	0	1	0	1	0	0.82	0	143	1	3.5			0.51		0	0	0	0	0	0	0	0	12	1
76	>= 60	Male	1	0	0	2	1	2	10	1	1	1	1	0		0	0.53	0	140	1	4.4	8.56	1.8	0.56	1.06	1	0	0	0	0	0	0	0	18	1
38	< 60	Female	0	0	0	0	0	0	0	0	1	0	1	0		0	0.29	0	142	1	3.1	8.77	2.2	0.56	0.99	0	0	0	0	0	0	0	0	11	1
29	< 60	Male	1	0	0	0	0	0	0	0	1	0	1	0		0	0.28	0	138	1	3.6	8.94	2	0.29	1.02	0	0	0	0	0	0	0	0	14	1
48	< 60	Female	0	5	0	0	0	0	5	0	1	0	1	0		0	1.82	1	137	1	3.9	8.23	1.7	0.43	0.92	1	0	0	0	0	1	0	0	17	1
53	< 60	Male	1	0	0	2	1	0	4	0	1	0	1	0	0	1	0.34	0	136	1	4.3	9.04	2	0.34	0.98	1	0	0	0	0	0	1	0	11	1
61	>= 60	Female	0	0	0	0	1	2	4	0	1	0	1	0	0	0	0.61	0	136	1	4.8	8.51		0.38		1	0	0	0	0	1	0	0	15	1
67	>= 60	Male	1	0	0	0	0	2	6	0	0	1	0	0	0	0	1.04	1	130	0	4.1	7.52	1.5	2.55	1.63	1	1	0	0	0	0	1	0	13	1
76	>= 60	Male	1	0	0	0	1	2	4	0	1	0	1	0		0	1.7	1	140	1	2.9	8.8	2.2	0.28		0	0	0	0	0	0	0	0	18	1
75	>= 60	Male	1	5	0	2	0	2	9	1	1	0	0	0	1	1	1.59	1	131	0	4.5	7.85	2.1	0.4	0.83	1	0	0	0	0	0	0	0	14	1
20	< 60	Female	0	0	0	0	0	0	4	0	1	1	1	0	0	0	0.52	0	139	1	3.8	9.1	2	0.17	0.96	0	0	0	0	0	0	0	0	10	1
86	>= 60	Male	1	0	0	2	1	2	6	0	1	0	1	0	1	0	0.69	0	132	0	4.7		2.1	0.4	0.91	0	0	0	1	0	0	0	1	16	1
47	< 60	Female	0	0	0	0	0	0	4	0	1	1	1	0	0	0	1.18	1	137	1	3.7	8.76	2	0.23	0.92	0	0	0	0	0	0	0	0	10	1
52	< 60	Female	0	0	0	0	0	0	0	0	1	0	1	0	1	0	0.75	0	139	1	3.6		1.9	0.31		0	0	0	0	0	1	0	0	10	1
70	>= 60	Female	0	0	0	0	0	2	2	0	1	0	1	0	0	0	0.34	0	140	1	3.8	8.21	2.1	0.5	0.97	1	0	0	0	0	0	0	0	10	1
74	>= 60	Male	1	0	0	2	1	2	6	0	1	0	1	0	1	1	0.99	0	101	0	4	8.41	1.8	1.27	0.85	1	0	0	1	0	0	0	0	5	1
63	>= 60	Female	0	0	0	0	0	2	6	0	1	1	0	0	0	0	0.74	0	141	1	3.3	7.9	1.9	0.27	0.89	0	0	0	0	0	0	0	0	14	1
71	>= 60	Female	0	5	0	0	1	2	9	1	1	0	0	0	1	0	0.51	0	130	0	4.9	7.16	1.9	0.25	1.56	1	0	0	0	0	0	0	0	13	1
70	>= 60	Male	1	5	4	3	1	2	20	1	1	1	0	1	1	1	9.04	1	134	0	3.9	7.65	3.2	0.86	1.16	0	0	0	1	0	0	0	1	41	1
63	>= 60	Female	0	0	0	0	1	2	4	0	1	0	0	1	1	1	0.59	0	140	1	3.4	8.57	2.1	0.4	0.9	0	0	0	0	0	0	0	0	11	1
75	>= 60	Female	0	5	4	0	1	2	13	1	1	0	1	0	0	0	0.85	0	134	0	3.9	9.05	1.8	0.44	1.27	1	0	0	0	0	1	1	0	20	1
76	>= 60	Female	0	0	0	0	1	2	4	0	1	0	1	0	0	0	1.09	1	136	1	3.6		2	0.23	0.83	0	0	0	1	0	0	0	1	19	1
59	< 60	Male	1	5	0	2	0	0	7	0	1	0	1	0		1	0.65	0	130	0	4.4	8.42	2.2	0.99	1.13	1	0	0	0	0	0	0	0	10	1
61	>= 60	Female	0	5	0	0	0	2	7	0	1	0	1	0	1	1	0.85	0	134	0	4.7	8.75	2.2	0.89	0.85	1	0	0	0	0	0	0	0	14	1
62	>= 60	Female	0	0	0	0	0	2	2	0	1	0	1	0	0	0			139	1	3.7	8.94	1.9	0.66		0	0	0	0	0	0	0	0	12	1
52	< 60	Male	1	0	0	3	0	0	7	0	1	1	1	0	0	0	0.17	0	139	1	4.2			0.76		0	0	0	0	0	0	0	0	11	1
49	< 60	Male	1	0	0	2	0	0	2	0	1	0	1	0	0	0	0.51	0	140	1	4.4	9.51	2.2	0.47	0.87	0	0	0	0	0	0	0	0	9	1
63	>= 60	Male	1	0	0	0	1	2	4	0	1	0	1	0	0	0	0.33	0	123	0	3.7	8.27	1.9	0.3	0.84	0	0	0	0	1	0	0	0	12	1
71	>= 60	Male	1	0	0	3	0	2	5	0	1	0	1	0		0	0.57	0	124	0	4.6	9.13	1.9	0.41	0.79	0	0	0	1	0	0	0	1	10	1
55	< 60	Male	1	0	0	2	0	0	6	0	1	1	1	0		1	0.19	0	134	0	4.5	9.53	1.8	0.46		0	0	0	0	0	0	0	0	10	1
70	>= 60	Male	1	0	0	3	1	2	7	0	1	0	1	0	1	1	0.5	0	136	1	4.4	8.53	2.3	0.65	1	0	0	0	0	0	0	0	0	7	1
28	< 60	Male	1	5	0	0	0	0	9	1	1	1	1	1			0.39	0	142	1	3.7	9.17	2.2	0.5		0	0	0	0	0	0	0	0	13	1
66	>= 60	Male	1	5	0	2	0	2	13	1	1	1	1	0	1	1	0.82	0	128	0	4		1.9	0.73	1.22	1	0	0	0	0	0	0	0	16	1
44	< 60	Female	0	0	0	0	0	0	0	0	1	0	1	0	0	0	0.38	0	138	1	3.6	10.19	1.8	0.42	0.96	0	0	0	0	0	0	0	1	12	1
44	< 60	Male	1	0	0	0	0	0	4	0	1	1	1	0	0	0	0.32	0	141	1	3.7	8.68	2.1	0.48	0.83	0	0	0	0	0	0	0	0	12	1
50	< 60	Male	1	0	0	2	0	0	2	0	1	0	1	0	1	1	0.37	0	128	0	3.4	7.79		1.26	0.83	1	0	0	0	0	0	0	0	10	1
42	< 60	Male	1	0	0	3	0	0	7	0	1	1	1	0	0	1	0.72	0	125	0	3.7	8.18	1.8	0.45	0.83	1	0	0	0	0	0	0	0	10	1
68	>= 60	Female	0	5	0	0	1	2	9	1	1	0	1	0	0	1	0.84	0	136	1	5.4	8.68	2.1	0.27	0.82	0	0	1	0	0	0	0	0	18	1
59	< 60	Female	0	0	0	0	1	0	2	0	1	0	1	0	0	0	0.68	0	141	1	3.5			0.41	0.87	1	0	0	0	0	0	1	0	9	1
54	< 60	Female	0	5	0	0	1	0	7	0	1	0	1	0		0	0.89	0	145	1	4.7	9.44	2	0.53	0.89	1	0	0	0	0	1	0	0	17	1
49	< 60	Female	0	5	0	0	1	0	11	1	1	1	1	0	1	0	4.12	1	137	1	2.2	6.92	1.8	0.29	4.12	0	0	1	0	0	0	0	0	14	1
81	>= 60	Female	0	5	1	0	1	2	14	1	1	1	1	0	1	0	1.5	1	135	1	4.2	7.92	2.1	1.15	0.98	0	0	0	0	0	0	0	1	13	1
59	< 60	Male	1	0	0	2	1	0	4	0	1	0	1	1	1	1	0.5	0	131	0	3.2		2	1.7	0.91	1	0	1	0	0	0	0	0	21	1
48	< 60	Male	1	5	0	3	1	0	14	1	1	1	0	0	1	1	1.19	1	134	0	4.4		2.4	0.44	0.83	1	0	0	0	0	0	0	0	22	1
45	< 60	Male	1	5	0	2	1	0	9	1	1	0	1	0	0	0	0.46	0	137	1	4.1	9.3	2.3	0.62	1	1	0	0	1	0	0	0	0	24	1
56	< 60	Male	1	0	0	2	1	0	8	1	1	1	0	0	1	1	0.85	0	133	0	3.1	7.96	1.8	0.61	0.81	1	0	0	0	0	0	0	0	7	1
65	>= 60	Male	1	5	4	2	0	2	17	1	0	1					9	1								1	0	0	1	0	0	0	0	8	1
50	< 60	Male	1	5	0	3	1	0	14	1	1	1	0	1	1	1	0.47	0	132	0	3.1	8.38	2.4	0.73	0.89	0	0	0	0	0	0	0	0	11	1
67	>= 60	Male	1	5	4	3	0	2	18	1	1	1	0	1	1	1	3.47	1	137	1	3.9	8.47	2	0.87	0.82	0	1	0	0	0	0	0	0	30	1
49	< 60	Male	1	5	0	3	1	0	10	1	1	0	0	1	1	1	4.2	1	124	0	3.2	8.31	2.3	1.21	1.04	0	0	0	0	0	0	0	0	18	1
74	>= 60	Male	1	0	4	2	1	2	10	1	1	0	0	1	0	1	1.56	1	132	0	4.1	9.35	1.5	0.95	1.48	1	0	0	1	1	0	0	0	8	1
65	>= 60	Male	1	0	0	2	1	2	6	0	1	0	1	0	0	0	0.5	0	140	1	3.4	8.96	1.5	0.3	0.89	1	0	0	1	0	0	1	0	10	1
26	< 60	Female	0	0	0	0	0	0	0	0	1	0	1	0	0	0	0.99	0	139	1	3.9	9.08	2.1	0.19	0.96	0	0	0	0	0	1	0	0	10	1
65	>= 60	Male	1	0	0	2	1	2	6	0	1	0	1	0	0	0	1.58	1	135	1	3.4	8.33	2	0.62		0	0	0	0	0	0	0	0	10	1
46	< 60	Male	1	0	0	0	1	0	2	0	1	0	1	0	1	0	0.42	0	134	0	3.9	9.07		0.93	0.83	0	0	1	0	0	0	0	0	15	1
65	>= 60	Male	1	0	0	2	1	2	6	0	1	0	1	0	1	0	0.37	0	141	1	4.3	9.11	2.3	1.08	0.96	1	0	0	0	0	1	0	0	17	1
46	< 60	Male	1	0	0	2	1	0	4	0	1	0	1	0	1	1	0.94	0	143	1	4.1	8.89	2.3	0.41	0.89	0	0	0	0	0	0	0	0	9	1
65	>= 60	Male	1	0	0	2	1	2	6	0	1	0	1	0	1	0	0.37	0	140	1	4.3	9.11	2.3	1.08	0.96	1	0	0	0	0	1	0	0	17	1
36	< 60	Male	1	0	0	3	0	0	3	0	1	0	1	0	1	1	0.94	0	136	1	3.4	8.43	2.1	1.45	0.97	0	0	0	0	0	0	0	0	8	1
52	< 60	Male	1	0	4	2	1	0	12	1	0	1	0	1	1	1	6.16	1	117	0	4.5			2.63	1.69	1	1	0	0	0	0	0	0	15	1
65	>= 60	Male	1	0	0	2	0	2	4	0	1	0	1	0		0	0.55	0	130	0	4.3	6.64	1.4	0.41		1	0	0	0	0	0	0	0	15	1
54	< 60	Female	0	0	0	0	1	0	2	0	0	0	1	0	1	0	1.58	1	132	0	3.8	8.34	2.7	0.4		0	0	1	0	0	1	0	0	11	1
64	>= 60	Male	1	0	0	2	1	2	10	1	0	1	1	0	0	1	0.6	0	136	1	3.8	8.26	1.9	0.4		0	0	0	0	0	0	0	0	7	1
47	< 60	Male	1	0	0	3	0	0	3	0	1	0	1	0	0	0	0.2	0	139	1	3.9	9.2	2	0.25	0.84	1	0	0	0	0	0	0	0	5	1
44	< 60	Female	0	0	0	0	0	0	0	0	1	0	1	0	0	0	1.21	1	140	1	3.4	8.99	2.2	0.43	0.95	0	0	0	0	0	1	0	1	3	1
68	>= 60	Male	1	0	0	2	0	2	8	1	1	1	0	0	0	1	2.14	1	113	0	4.6	9.2	1.9	0.34	1.02	0	0	0	0	1	0	0	0	11	1
23	< 60	Female	0	0	0	0	0	0	0	0	1	0	1	0	0	0	0.2	0	139	1	3.4	8.81	1.8	0.2		0	0	0	0	0	0	0	0	8	1
22	< 60	Male	1	0	0	0	0	0	4	0	1	1	1	0	1	0	0.1	0	137	1	4.1			0.26		0	0	0	0	0	0	0	0	8	1
31	< 60	Female	0	0	0	0	0	0	0	0	1	0	1	0	0	0	0.2	0	139	1	3.2	8.69	2.4	0.34		0	0	0	0	0	0	0	1	5	1
42	< 60	Female	0	0	0	0	0	0	4	0	1	1	1	0	0	0	0.68	0	135	1	3.6			0.19	0.92	0	0	0	0	0	0	0	0	8	1
64	>= 60	Male	1	5	0	2	1	2	15	1	1	1	1	0	1	1	0.45	0	132	0	4.2		1.7	0.68		0	0	0	0	0	0	0	0	10	1
51	< 60	Female	0	0	4	0	0	0	4	0	1	0	1	0	0	0	0.83	0	132	0	4			0.3	0.96	1	0	0	0	0	0	0	1	13	1
51	< 60	Male	1	0	0	3	1	0	9	1	1	1	0	0	1	0	0.68	0	131	0	3.5	8.2	1.8	0.6	0.96	1	0	0	0	0	0	1	0	16	1
58	< 60	Female	0	0	0	0	1	0	6	0	1	1	1	0	0	0	0.39	0	136	1	4.3	9.19	2	0.33	1.08	1	0	0	0	0	0	0	0	13	1
63	>= 60	Female	0	5	0	0	1	2	9	1	1	0	1	0	1	0	1.09	1	140	1	4	10	1.9	0.81	1.09	0	0	0	0	1	0	0	1	20	1
72	>= 60	Male	1	0	0	2	0	2	4	0	1	0		0		0	0.18	0	139	1	3.5				0.87	0	0	0	1	1	0	0	0	17	1
76	>= 60	Male	1	0	0	2	1	2	6	0	1	0	1	0	0	0	0.47	0	135	1	3.8	8.85	2	0.37		0	0	0	0	0	0	0	1	10	1
75	>= 60	Male	1	0	0	3	0	2	5	0	0	0	0	0	0	0	0.4	0	133	0	4.4	7.97	2	0.21	1.29	0	0	0	0	0	1	0	0	6	1
72	>= 60	Female	0	5	0	0	0	2	7	0	1	0	0	1	1	1	1.83	1	129	0	3.7			0.25		1	0	0	0	0	0	0	0	13	1
40	< 60	Female	0	0	0	0	0	0	0	0	0	0	1	0	1	0	0.21	0	136	1	3.8	9.05	2.1	0.16	0.91	0	0	0	0	0	0	0	0	9	1
63	>= 60	Male	1	0	0	2	1	2	6	0	0	0	1	0	0	1	0.27	0	135	1	3.9			0.69		1	1	0	0	0	0	0	0	4	1
65	>= 60	Male	1	0	0	0	1	2	4	0	1	0	1	1	0	1	0.28	0	137	1	4.8	8.95	2	0.28	0.84	1	1	0	0	0	0	0	0	6	1
72	>= 60	Female	0	0	0	0	0	2	6	0	1	1	0	0	1	1	12.9	1	134	0	3.6	8.81		0.46	1.03	0	0	0	0	0	0	0	0	12	1
35	< 60	Female	0	0	0	0	0	0	4	0	1	1	1	0	0	0	0.64	0	136	1	3.3			0.24	1.41	0	0	0	0	0	0	0	0	10	1
54	< 60	Male	1	5	0	3	0	0	12	1	1	1	0	1	1	1	3.1	1	133	0	3.9	8.76	2.3	0.41	1.08	0	0	0	0	0	0	0	0	12	1
67	>= 60	Male	1	0	0	2	0	2	8	1	0	1	1	0	0	0	0.32	0	137	1	4.1			3.39		1	0	0	0	0	0	0	0	5	1
75	>= 60	Male	1	0	1	2	1	2	7	0	1	0	1	1	0	0	1.64	1	139	1	4	9.2	1.7	0.8	1.16	1	0	0	1	0	0	1	0	15	1
48	< 60	Female	0	0	0	0	1	0	2	0	1	0	1	0	0	0	0.33	0	140	1	3.6	9.42	2.2	0.28		1	0	0	0	0	0	0	0	4	1
78	>= 60	Male	1	0	0	2	1	2	6	0	1	0	0	0	1	1	0.58	0	124	0	3.8	8.27	2	0.54		0	0	0	0	0	0	0	0	9	1
56	< 60	Female	0	0	0	0	0	0	0	0	1	0	1	0	0	0	0.39	0	136	1	3.8			0.29		0	0	0	0	0	1	0	0	8	1
50	< 60	Male	1	0	0	0	1	0	2	0	0	0	1	0			2.54	1	142	1	3.2	8.41	2.1	0.42	1.11	1	0	0	0	0	0	1	0	10	1
66	>= 60	Male	1	5	0	2	0	2	9	1	1	0	0	1	1	1	1.76	1	132	0	4.7			0.82		1	0	0	0	0	0	0	0	10	1
68	>= 60	Female	0	0	0	0	1	2	4	0	1	0	1	0	1	0	0.78	0	137	1	3.5	9.41	1.8	0.72		1	0	0	0	0	0	0	0	8	1
58	< 60	Male	1	5	0	3	0	0	12	1	1	1	1	0		0	2.11	1	139	1	4.3	13.3	1.7	0.49	1.04	1	0	0	1	0	0	0	0	14	1
49	< 60	Male	1	0	0	2	1	0	4	0	1	0	0	0		1	1.47	1	137	1	4.7			0.37		0	0	0	0	0	0	1	0	9	1
70	>= 60	Male	1	0	0	0	1	2	4	0	1	0	1	0	0	0	0.84	0	136	1	4.4	9.41	1.8	0.3		1	0	0	0	0	0	0	0	14	1
66	>= 60	Male	1	0	0	2	1	2	6	0	1	0	1	0	1	0	0.23	0	133	0	4.1			0.66		0	0	0	1	0	0	0	0	14	1
62	>= 60	Male	1	0	0	3	1	2	7	0	0	0	0	0	1	1	0.85	0	131	0	4.7			2.55	1.74	1	1	0	0	0	0	0	0	9	1
72	>= 60	Male	1	5	0	2	1	2	15	1	1	1	1	1	1	1	1.57	1	126	0	4.2	8.84	2.2	0.75	0.87	1	0	0	1	0	0	0	0	15	1
65	>= 60	Female	0	0	0	0	1	2	4	0	1	0	1	0	0	0	0.51	0	135	1	3.8	9.47	1.5	0.34		1	0	0	0	0	0	0	0	9	1
75	>= 60	Male	1	0	0	2	1	2	6	0	1	0	1	0	0	0	0.43	0	125	0	3.6	8.51	1.9	1.17	1.1	1	0	0	1	0	0	0	0	4	1
53	< 60	Female	0	5	0	0	0	0	9	1	1	1	1	0	1	1	1.11	1	143	1	3.8	8.6	1.8	0.21	0.85	1	0	0	0	1	0	0	0	50	0
79	>= 60	Male	1	5	0	2	1	2	15	1	1	1	1	0	1	1	1.23	1	144	1	4.1	8.6	2.6	0.86	1.01	1	0	0	1	0	0	0	0	14	0
59	< 60	Male	1	5	0	3	1	2	16	1	1	1	0	0	1	1	3.69	1	129	0	4.1	8.7	1.8	0.63	0.98	1	0	0	1	0	0	0	0	20	0
46	< 60	Male	1	5	4	2	0	0	15	1	0	1	0	0	0	1	12.4	1	121	0	4.7	8.5	2.3	4.18	3.15	0	1	0	0	0	0	0	0	13	0
42	< 60	Male	1	5	0	3	0	0	8	1	1	0		0	1	1	0.69	0	136	1	4.5					0	0	0	0	0	0	0	0	9	0
58	< 60	Male	1	5	0	3	1	0	14	1	0	1	1	0	1	1	1.25	1	123	0	3.3	8.3	2	0.42	0.96	0	0	0	1	0	0	0	0	13	0
63	>= 60	Male	1	5	4	0	1	2	17	1	0	1	1	1	1		0.36	0	123	0	4	6.8	2.6	0.81	1.02	0	0	0	0	0	0	0	0	14	0
70	>= 60	Male	1	5	1	3	1	2	17	1	0	1	1	0	1	1	0.86	0	132	0	4.6	8.22		0.47	1.09	1	0	1	1	0	0	0	0	7	0
65	>= 60	Male	1	5	0	3	1	2	16	1	1	1	1	0	0	0	10.18	1	132	0	3.5	8.02	1.9	0.46		0	0	0	0	0	0	0	1	3	0
68	>= 60	Male	1	5	0	3	0	2	14	1	0	1	1	0		1	1.5	1	131	0	4.6	8.1	1.6	0.68	0.95	0	0	0	0	1	0	0	0	13	0
40	< 60	Male	1	0	0	2	0	0	2	0	0	0	0	0	1	1	8	1	138	1	4.2			1.82	0.9	1	0	0	1	0	0	0	0	11	0
66	>= 60	Male	1	5	0	2	1	2	15	1	0	1	1	0	0	0	3.02	1	135	1	4.3	7.9	2	0.43	1.48	1	1	0	0	0	1	0	0	8	0
59	< 60	Male	1	0	4	2	0	0	6	0	0	0	0	0		1	13.2	1	124	0	4.1	7.34	2	7.07	2.74	0	1	0	0	0	0	0	0	15	0
65	>= 60	Male	1	5	0	3	0	2	14	1	0	1	0	0	1	1	3.28	1	145	1	2.4	7.77	2	3.94	2.95	0	1	0	0	0	0	0	0	5	0
50	< 60	Female	0	0	0	0	1	0	6	0	0	1	0	1	1	1	2.6	1	122	0	4.1	8	2.3	0.19	1.1	1	0	1	0	0	0	0	0	8	0
51	< 60	Male	1	5	4	3	1	0	14	1	1	0	1	1	1	1	1.98	1	134	0	5	8.56	2.5	0.39	0.94	1	0	1	0	0	0	1	0	7	0
64	>= 60	Female	0	0	0	0	0	2	2	0	1	0	0	1	1	1			132	0	4.1	8.16	2.6	1.18	1.86	0	0	0	0	0	0	0	0	1	0
70	>= 60	Male	1	5	0	3	0	2	14	1	1	1	1	0	1	1	0.94	0	121	0	4.2	8.65	2.5	0.42		0	0	0	0	0	0	1	0	8	0
60	>= 60	Male	1	0	0	2	0	2	8	1	0	1	1	0	0	1	1.11	1	138	1	4.2	7.36	2	0.83		0	0	0	0	1	0	0	0	10	0
57	< 60	Female	0	5	4	0	1	0	11	1	1	0	1	0	1	1	0.61	0	133	0	3.7	8.79	2.6	0.42	0.86	0	0	0	0	0	0	0	0	12	0
73	>= 60	Female	0	5	0	0	0	2	11	1	0	1	0	1		1	3.37	1	141	1	4.4			1.51	1.18	1	0	0	0	0	0	0	1	2	0
56	< 60	Male	1	5	4	3	0	0	16	1	1	1	0	0	1	1	2.34	1	135	1	6.2	7.3	1.9	0.45	1.49	1	0	1	0	0	0	0	0	10	0
85	>= 60	Male	1	0	4	2	1	2	10	1	1	0	0	1	0	1	2.17	1	138	1	4.4		1.9	0.5	1.29	1	0	1	0	0	0	0	0	24	0
54	< 60	Male	1	5	4	2	0	0	15	1	0	1	0	0	1	1	3.71	1	131	0	6			8.97	4.37	1	1	0	0	0	1	0	0	2	0
44	< 60	Male	1	5	0	3	0	0	12	1	1	1	0	0			8.13	1	141	1	2.5			3.92	0.94	0	0	0	0	0	0	0	0	7	0
65	>= 60	Male	1	0	0	3	1	2	7	0	0	0	1	0	1	0	0.33	0	130	0	3.7			0.73	1.15	1	0	0	1	0	0	0	1	12	0
62	>= 60	Male	1	5	0	3	1	2	16	1	1	1	0	1	1	1	3	1	138	1	4.9	9.5	2.4	0.65		1	0	0	0	0	0	0	1	6	0
50	< 60	Male	1	5	4	2	1	0	17	1	1	1	0	1	1		1.17	1	138	1	3.8	8.78	2.1	0.42	0.96	1	0	0	0	0	0	0	0	8	0
62	>= 60	Male	1	5	4	3	0	2	18	1	0	1		1	1	1	20	1	140	1	5					1	0	0	0	0	0	0	1	5	0
62	>= 60	Male	1	5	4	3	0	2	18	1	1	1	0	0	1	1	1.53	1	141	1	3.7	8.19	2.9	0.38	1.03	1	0	0	0	0	0	0	0	13	0
55	< 60	Female	0	5	0	0	1	0	7	0	0	0	0	0					131	0	4.6	8.9	2.4	1.1	1.18	0	0	0	0	1	0	0	0	15	0
64	>= 60	Male	1	5	0	2	0	2	9	1	0	0	0	1	1	1			133	0	6.7			1.06		1	1	0	0	0	0	0	0	4	0
89	>= 60	Male	1	0	0	2	0	2	4	0	1	0	0	0	0	0	3.86	1	135	1	4.1	8.14	2	0.65	1.24	0	0	0	0	0	0	1	1	19	0
45	< 60	Male	1	5	4	3	0	0	12	1	1	0	0	1	1	1	3.95	1	133	0	4	8.35	2.7	0.65	1.01	1	0	0	0	0	0	0	0	6	0
69	>= 60	Male	1	5	0	3	1	2	16	1	1	1	0	0	1	1			148	1	4.5	8.77	2.9	0.69		0	0	1	1	0	0	1	0	6	0
70	>= 60	Male	1	5	0	2	1	2	11	1	1	0	1	1	0	0	0.75	0	128	0	4.3			2.47	1.45	1	0	0	1	0	0	0	0	22	0
71	>= 60	Male	1	0	0	2	0	2	8	1	1	1	1	0					133	0	4.3	8.77	1.6	0.77	1.19	0	0	0	0	0	0	0	1	1	0
77	>= 60	Female	0	5	0	0	1	2	9	1	0	0	1	0	1	1			146	1	2.5	7.56	2.8	1.2		0	0	0	0	0	0	0	0	8	0
44	< 60	Male	1	5	4	3	0	0	16	1	1	1	0	0	1	1	2.5	1	139	1	5.5			0.54	1.03	0	0	0	0	0	0	0	0	6	0
59	< 60	Male	1	5	4	3	1	0	18	1	1	1	1	0	1	0	1.79	1	141	1	4.1	9.4	1.3	0.3	1.07	1	0	1	0	0	0	0	0	14	0
79	>= 60	Male	1	0	0	2	1	2	10	1	1	1	0	0	1	1	3.1	1	124	0	4.1			0.89	1.13	1	0	0	0	0	1	0	0	11	0
91	>= 60	Female	0	5	0	0	1	2	13	1	1	1	0	0	1	0	0.33	0	132	0	3.7			0.14	1.06	1	0	0	0	0	0	0	0	8	0
54	< 60	Female	0	5	0	0	0	0	5	0	0	0	1	0	1	1	3.37	1	148	1	3	8.9	2.7	0.51	1.24	1	0	0	0	0	0	0	0	4	0
85	>= 60	Male	1	0	0	2	1	2	10	1	1	1	0	1	1	1	0.82	0	133	0	3.4	9.12	2.9	0.47	11.2	1	0	1	1	0	0	0	0	13	0
77	>= 60	Male	1	0	0	2	1	2	6	0	1	0	0	0	1	0	0.61	0	125	0	4.3	9.12	2.5	0.68	0.96	1	0	0	0	0	0	0	0	9	0
67	>= 60	Male	1	5	0	2	1	2	15	1	0	1	0	0	1	1	3.86	1	121	0	2.5	8.47	2	1.34	1.05	0	0	1	0	0	0	0	1	6	0
61	>= 60	Male	1	5	4	0	1	2	17	1	0	1	0	1	1	1	1.48	1	141	1	4.7	7.44	2.3	0.18	1.14	0	0	1	0	0	0	0	0	9	0
77	>= 60	Male	1	5	4	2	0	2	13	1	1	0	0	0	1	1	6.99	1	127	0	3.7	8	2.1	0.82	1.21	0	0	0	0	0	0	0	0	8	0
57	< 60	Male	1	5	0	3	0	0	12	1	1	1	0	0	1	1	3.9	1	136	1	5.6	9.13	2.5	0.71	1.1	0	0	0	0	0	0	0	0	4	0
42	< 60	Male	1	0	0	2	0	0	2	0	0	0	0	0	1	1	7.58	1	127	0	6.7	6.26	3.2	3.65	1.18	0	0	0	0	1	0	0	0	8	0
81	>= 60	Female	0	5	0	0	1	2	9	1	1	0	0	0	0	1	1	1	134	0	4.1		2.1	0.3	1.24	1	0	0	0	0	1	0	0	15	0
80	>= 60	Male	1	5	4	2	1	2	15	1	1	0	1	0	1	1	2.4	1	133	0	5.4	8.37	2	0.8	1.29	1	0	0	1	0	0	1	0	8	0
42	< 60	Male	1	5	4	3	0	0	16	1	0	1	0	1	1	1	3.9	1	154	1	5	8.22		0.81	1.29	0	0	0	0	0	0	0	0	12	0
83	>= 60	Male	1	0	0	2	1	2	10	1	0	1	1	1	1	0	8.9	1	138	1	3.9	8.7	2.1	0.96	1.04	0	0	0	0	0	0	1	1	4	0
79	>= 60	Male	1	0	0	2	0	2	8	1	0	1	1	0	1	1	3.05	1	124	0	4.2	8.7	2.2	0.98	1.17	1	0	0	0	1	0	0	0	11	0
60	>= 60	Male	1	5	4	2	0	2	17	1	0	1	0	0		1	14.6	1	141	1	3.7	12		4.84	3.08	0	1	0	0	0	0	0	0	17	0
65	>= 60	Female	0	5	0	0	0	2	11	1	1	1	1	0	1	1	1.52	1	138	1	3.5	7.66	2.4	0.77		0	0	0	0	1	0	0	0	13	0
73	>= 60	Male	1	5	0	2	1	2	15	1	0	1	0	0	1	1	1.4	1	135	1	4.4	8.68	1.8	0.33	1.13	1	0	1	1	0	0	0	0	21	0
55	< 60	Female	0	0	0	0	0	0	0	0	0	0	0	0	1		8.4	1	128	0	3.9	7.78	2.2	10	NCD	1	0	0	0	0	0	0	0	9	0
52	< 60	Male	1	0	0	0	0	0	4	0	1	1	1	0	0	1	0.28	0	133	0	4.2	8.5	1.9	1.38	0.9	1	1	0	0	0	0	0	0	8	0
56	< 60	Male	1	0	4	2	1	0	8	1	1	0	0	1			7.48	1	132	0	3.5		2.4	0.67	1.29	1	0	1	1	0	0	0	0	28	0
68	>= 60	Male	1	0	0	3	0	2	10	1	1	1	0	1	1	1	4.43	1	129	0	4.9	8.51	2.8	0.94	1.21	0	0	0	0	0	0	0	0	6	0
67	>= 60	Female	0	0	4	0	1	2	12	1	1	1	1	1	1	1	5.79	1	129	0	4	8.9	1.4	0.68	1.14	1	0	0	1	0	0	0	0	6	0
48	< 60	Male	1	5	0	2	0	0	11	1	0	1	0	0	1	1	20	1	131	0	4.2	8.44	2.3	1.61	1.76	1	0	0	1	0	0	0	0	7	0
78	>= 60	Male	1	0	4	2	0	2	12	1	0	1	0	1	0	1	0.35	0	135	1	3.1	8.35	1.8	0.62	1	0	0	0	0	1	0	0	0	4	0
73	>= 60	Male	1	5	4	3	0	2	18	1	1	1	0	0	1	1	1.04	1	128	0	4.4			0.49	0.88	0	0	0	0	0	0	0	0	12	0
65	>= 60	Male	1	5	4	2	0	2	17	1	1	1	0	1	1	1	0.84	0	127	0	3.5	8.36	1.8	0.59	4.3	0	0	0	0	0	0	0	0	16	0
60	>= 60	Male	1	0	0	2	0	2	8	1	0	1	0	0		1	14.27	1	132	0	4	9.33		3.3	2.01	1	1	0	0	0	0	0	0	15	0
77	>= 60	Male	1	5	4	2	1	2	15	1	0	0	0	1			2.08	1	129	0	4.8	8.59	2.2	0.42	1.1	1	0	1	1	0	0	0	0	16	0
70	>= 60	Female	0	0	4	0	1	2	8	1	1	0	1	1	0	0	0.95	0	130	0	2.5	8.58	2.3	0.21	1.19	0	0	1	1	0	0	1	0	16	0
72	>= 60	Male	1	0	0	2	1	2	6	0	1	0	1	0	1	1	6.45	1	131	0	4.7	6.9	1.6	0.28	1.07	0	0	1	1	0	0	0	1	8	0
38	< 60	Male	1	5	4	3	0	0	16	1	1	1	1	0	1	1	2.78	1	142	1	5.9			1.5	1	0	0	0	0	0	0	0	0	7	0
36	< 60	Male	1	0	4	2	0	0	6	0	0	0	0	0	1	1	3.58	1	131	0	2.6	6.8	1.8	8.02	1.98	0	0	0	0	0	0	0	0	8	0
65	>= 60	Female	0	5	0	0	1	2	13	1	1	1	0	0			2.85	1	131	0	4.2	9.3	2.2	0.58	0.96	0	0	0	0	0	0	0	0	3	0
66	>= 60	Female	0	5	0	0	1	2	13	1	1	1	0	1	1	1	3.35	1	147	1	3.7	8.63	2.3	0.57		0	0	0	0	0	0	0	0	7	0
62	>= 60	Male	1	5	4	0	0	2	11	1	1	0	1	1	1	0	0.81	0	130	0	5.4	8.9		0.43	1.44	1	0	0	0	0	0	0	0	15	0
75	>= 60	Female	0	0	4	0	1	2	8	1	1	0	0	0	1	0	1.27	1	125	0	3.9			0.33	2.01	1	0	0	1	0	0	0	0	12	0
60	>= 60	Male	1	5	0	3	1	2	12	1	0	0					20	1								1	1	0	0	0	0	0	0	5	0
39	< 60	Male	1	5	0	0	0	0	9	1	1	1	1	0	1	1	0.4	0	141	1	4.5	9.32	3.3	1.43	1.11	0	0	0	0	0	0	0	0	8	0
67	>= 60	Male	1	5	0	2	0	2	9	1	1	0		0	0	1	2.28	1	138	1	3.5			0.24		0	0	1	0	1	0	0	0	13	0
42	< 60	Male	1	5	0	0	1	0	7	0	1	0	0	1	1	1	2.84	1	137	1	3.4	7.7	1.9	0.52	1.17	0	0	1	0	0	0	0	0	10	0
38	< 60	Male	1	0	4	0	1	0	10	1	1	1	0	1		1	0.33	0	132	0	3.5			0.34	0.87	0	0	1	0	0	0	0	0	26	0
74	>= 60	Female	0	5	4	0	0	2	11	1	1	0	0	1	1	1	5.37	1	121	0	4.1	8.5	2.1	5.92	1.64	0	0	0	0	0	0	0	0	17	0
62	>= 60	Male	1	5	4	3	0	2	14	1	1	0	0	1			7.23	1	127	0	3.4			0.26	1.33	1	0	0	0	0	0	0	0	15	0
57	< 60	Male	1	5	4	0	0	0	13	1	0	1	0	0	1	1	15.7	1	131	0	3.9	7.21	2	1.68	1.37	1	1	0	0	1	0	0	0	13	0
81	>= 60	Male	1	0	0	2	1	2	6	0	1	0	1	0	1	0	0.78	0	129	0	4.6	9	1.5	0.45	1.06	1	0	0	1	1	0	0	0	2	0
54	< 60	Male	1	5	4	2	1	0	13	1	0	0	1	0	1	1	2.64	1	131	0	5.1		2.6	1.98	1.96	1	1	0	0	0	1	1	0	19	0
71	>= 60	Male	1	0	0	2	1	2	6	0	0	0	0	1	1	1	2.77	1	127	0	4.4	8.5		0.28	1.14	1	1	1	0	0	0	0	0	10	0
49	< 60	Male	1	5	0	2	0	0	7	0	0	0	0	0			1.7	1	131	0	5.1	8.15	1.4	1.12	1.56	0	1	0	0	0	0	0	0	8	0
59	< 60	Male	1	5	0	0	0	0	9	1	0	1	1	1	1	1	2.25	1	129	0	4.9	9.47	2	0.5	1.08	1	0	0	1	1	0	0	0	21	0
63	>= 60	Female	0	0	4	0	0	2	6	0	0	0	0	0	1	1	12.8	1	129	0	4.5	8.63	1.6	1.73	1.81	0	1	1	1	0	0	0	0	16	0
57	< 60	Male	1	5	4	0	1	0	15	1	0	1	0	1	1	1	9.74	1	132	0	4.7	8.31	2.4	0.76	1.15	0	0	0	0	0	0	0	0	2	0
59	< 60	Male	1	5	0	2	0	0	7	0	0	0	0	0	1	1	0.19	0	131	0	5.6	8.33	1.7	0.98	1.39	0	0	0	0	1	0	0	0	3	0
35	< 60	Female	0	5	0	0	1	0	11	1	1	1	0	1	1	1	3.63	1	135	1	4.7	9.35	2.3	1.06	1.01	0	0	1	0	0	0	0	0	17	0
55	< 60	Male	1	0	0	2	0	0	6	0	0	1	0	0	1	1	20	1	131	0	4.4	7.93	2.3	4.04	1.73	1	1	0	0	1	0	0	0	4	0
29	< 60	Male	1	0	4	0	1	0	10	1	0	1	0	0	1	1	1.11	1	130	0	3.8	9.7	2.3	0.22	0.96	0	0	1	0	0	0	0	0	23	0
47	< 60	Male	1	5	0	2	0	0	7	0	1	0	0	1	1	0	6.2	1	134	0	3.4	7.82	2.1	0.7	1.36	0	0	0	0	0	0	0	0	6	0
67	>= 60	Female	0	0	0	0	0	2	6	0	1	1	0	1			2.52	1	132	0	3.5	8.34	2	1.09	1.09	0	0	0	0	1	0	0	0	4	0
41	< 60	Female	0	0	0	0	1	0	6	0	0	1	0	0	0	1	12.7	1	134	0	5	8.79	1.9	0.66	1.01	0	0	0	0	1	0	0	0	9	0
55	< 60	Male	1	0	0	2	1	0	8	1	1	1	1	0	1	1	1.65	1	98	0	2	5.21	0.8	1.2	0.9	1	0	0	0	0	0	0	0	11	0
86	>= 60	Male	1	0	0	3	0	2	9	1	0	1	1	0	1	0	1.9	1	124	0	4.2	8.34	2	1.15	1.03	1	0	0	0	0	0	1	1	23	0
74	>= 60	Female	0	0	0	0	1	2	4	0	1	0	0	0	1	0	5.67	1	132	0	4.5	8.58	2.6	0.28	1.4	1	0	0	0	0	0	0	0	1	0
46	< 60	Male	1	0	4	2	0	0	6	0	0	0	0	0	1	1	3.6	1	127	0	3.6	9	2.3	21.03	2.17	0	1	0	0	0	0	0	0	9	0
68	>= 60	Female	0	5	0	0	1	2	9	1	0	0	0	0	1	0	1.19	1	136	1	3.9	8.36		0.28	1.15	0	0	0	0	1	0	0	0	15	0
51	< 60	Female	0	0	0	0	1	0	2	0	1	0	0	0	1	0	2.03	1	134	0	3.3	8.76	2.1	12.31	1.36	0	0	0	0	0	0	0	0	22	0
