# Supplementary material for: Validation of MuLBSTA score to derive modified MuLB score as mortality risk prediction in COVID-19 infection
Source: PLOS Glob Public Health. 2022 Aug 1;2(8):e0000511. doi: 10.1371/journal.pgph.0000511 (PMC10021136; doi:10.1371/journal.pgph.0000511)
Supplement: S2 Data — (XLSX) [file pgph.0000511.s004.xlsx]

## Sheet: Sheet1
slno	Group	HYPOTHYROIDISM			T4	TSH		TSH	T4 checked after discharge	TSH Checked after discharge
1	Survivors	no				notdone		0
2	Survivors	no				notdone		0
3	Survivors	Yes	Was on Thyronorm 150mcg		1.86	0.01	TSH low	3
4	Survivors	no				notdone		0
5	Survivors	Yes	Was on Thyronorm 75mcg		1.14	5.17	TSH high	2
6	Survivors	no			1.68	1.59	TSH normal	1
7	Survivors	no				notdone		0
8	Survivors	no				notdone		0
9	Survivors	no				notdone		0
10	Survivors	no				notdone		0
11	Survivors	no							1.3	0.85	TSH normal
12	Survivors	no							1.34	1.14	TSH normal
13	Survivors	no				not done		0
14	Survivors	Yes	Was on Thyronorm 50 mcg			not done		0
15	Survivors	no							1.36	1.27	TSH normal
16	Survivors	no				1.46	TSH normal	1
17	Survivors	no				notdone		0
18	Survivors	Yes	Was on Thyronorm 62.5mcg			1.27	TSH normal	1
19	Survivors	no				notdone		0
20	Survivors	no				notdone		0
21	Survivors	no				notdone		0
22	Survivors	no				notdone		0
23	Survivors	no								1.79	TSH normal
24	Survivors	Yes	Was on Thyronorm 100mcg		1.26	8.01	TSH high	2
25	Survivors	no				notdone		0
26	Survivors	no				notdone		0
27	Survivors	no				notdone		0
28	Survivors	no			1.7	0.42	TSH normal	1
29	Survivors	no				notdone		0
30	Survivors	no			1.07	1.99	TSH normal	1
31	Survivors	Yes	Was on Thyronorm 25mcg			not done		0
32	Survivors	no				notdone		0
33	Survivors	Yes	Was on Thyronorm 25mcg		1.36	1.66	TSH normal	1
34	Survivors	Yes	Was on Thyronorm 75mcg			not done		0
35	Survivors	no			1.25	3.55	TSH normal	1
36	Survivors	no				notdone		0
37	Survivors	no							1.23	1.96	TSH normal
38	Survivors	no				3.55	TSH normal	1
39	Survivors	no				notdone		0
40	Survivors	no				notdone		0
41	Survivors	no				notdone		0
42	Survivors	Yes	Was on Thyronorm 50mcg			not done		0
43	Survivors	no				notdone		0
44	Survivors	no							1.11	2.06	TSH normal
45	Survivors	no								1.92	TSH normal
46	Survivors	no				notdone		0
47	Survivors	no				notdone		0
48	Survivors	no				notdone		0
49	Survivors	no				notdone		0
50	Survivors	Yes	Was on Thyronorm 75mcg			not done		0
51	Survivors	no			1.37	2.04	TSH normal	1
52	Survivors	Yes	Was on Thyronorm 100mcg			not done		0
53	Survivors	no				notdone		0
54	Survivors	no				notdone		0
55	Survivors	no							0.99	1.09	TSH normal
56	Survivors	no				notdone		0
57	Survivors	no							1.8	0.5	TSH normal
58	Survivors	no			1.28	4.68	TSH high	2
59	Survivors	Yes	Was on Thyronorm 75mcg			not done		0
60	Survivors	no				notdone		0
61	Survivors	no				notdone		0
62	Survivors	no				notdone		0
63	Survivors	no				notdone		0
64	Survivors	no				notdone		0
65	Survivors	no				notdone		0
66	Survivors	Yes	Was on Thyronorm 25mcg		1.13	2.73	TSH normal	1
67	Survivors	no				notdone		0
68	Survivors	no				notdone		0
69	Survivors	no				notdone		0
70	Survivors	no				notdone		0
71	Survivors	no				notdone		0
72	Survivors	no				notdone		0
73	Survivors	no			1.49	0.98	TSH normal	1
74	Survivors	no				notdone		0
75	Survivors	no			1.17	0.86	TSH normal	1
76	Survivors	no				notdone		0
77	Survivors	no				notdone		0
78	Survivors	no				notdone		0
79	Survivors	no							1.3	1.09	TSH normal
80	Survivors	no				notdone		0
81	Survivors	no				notdone		0
82	Survivors	no				notdone		0
83	Survivors	no			1.01	1.52	TSH normal	1
84	Survivors	no				notdone		0
85	Survivors	Yes	Was on Thyronorm 50mcg		1.24	1	TSH normal	1
86	Survivors	no				notdone		0
87	Survivors	no							1.2	4.96	TSH high
88	Survivors	no				notdone		0
89	Survivors	no							1.31	0.59	TSH normal
90	Survivors	no				0.29	TSH normal	1
91	Survivors	no				notdone		0
92	Survivors	no				notdone		0
93	Survivors	no				notdone		0
94	Survivors	no				notdone		0
95	Survivors	no				0.15	TSH low	3
96	Survivors	no				1.16	TSH normal	1
97	Survivors	no			1.49	4.85	TSH high	2
98	Survivors	Yes	Was on Thyronorm 75mcg		1.28	1.02	TSH normal	1
99	Survivors	no			0.85	2.56	TSH normal	1
100	Survivors	no				not done		0
101	Survivors	Yes	Was on Thyronorm 75mcg			not done		0
102	Survivors	no				not done		0
103	Survivors	Yes				not done		0
104	Survivors	no			1.62	5.25	TSH high	2
105	Survivors	no				3.11	TSH normal	1
106	Survivors	no				not done		0
107	Survivors	Yes	Was on Thyronorm 50mcg			not done		0
108	Survivors	no				not done		0
109	Survivors	no				not done		0
110	Survivors	Yes	Was on Thyronorm 25mcg						1.23	5.5	TSH high
111	Survivors	no			1.59	0.87	TSH normal	1
112	Survivors	no							1	4.29	TSH normal
113	Survivors	no			0.99	0.91	TSH normal	1
114	Survivors	no							1.25	2.16	TSH normal
115	Survivors	no				1.79	TSH normal	1
116	Survivors	no				not done		0
117	Survivors	no				not done		0
118	Survivors	no				not done		0
119	Survivors	no							1.29	1.37	TSH normal
120	Survivors	no				not done		0
121	Survivors	no				not done		0
122	Survivors	no			1.01	0.48	TSH normal	1
123	Survivors	Yes	Was on Thyronorm 50mcg			not done		0
124	Survivors	no				not done		0
125	Survivors	no				0.54	TSH normal	1
126	Survivors	no				not done		0
127	Survivors	no				not done		0
128	Survivors	no				not done		0
129	Survivors	no			1.52	1.44	TSH normal	1
130	Survivors	no				not done		0
131	Survivors	no				not done		0
132	Survivors	no			1.01	0.9	TSH normal	1
133	Survivors	no				not done		0
134	Survivors	no				not done		0
135	Survivors	Yes	Was on Thyronorm 50mcg			not done		0
136	Survivors	no			1.17	1.17	TSH normal	1
137	Survivors	no				notdone		0
138	Survivors	no				notdone		0
139	Survivors	no			1.37	2.17	TSH normal	1
140	Survivors	no			1.05	2.15	TSH normal	1
141	Survivors	no								1.86	TSH normal
142	Survivors	no				notdone		0
143	Survivors	no				notdone		0
144	Survivors	no				0.32	TSH normal	1
145	Survivors	no				notdone		0
146	Survivors	no								1.4	TSH normal
147	Non Survivors	no				3.71	TSH normal	1
148	Non Survivors	no				not done		0
149	Non Survivors	no				not done		0
150	Non Survivors	no			1.26	6.57	TSH high	2
151	Non Survivors	no				not done		0
152	Non Survivors	no				3.14	TSH normal	1
153	Non Survivors	no				1.3	TSH normal	1
154	Non Survivors	no				not done		0
155	Non Survivors	no				not done		0
156	Non Survivors	no				not done		0
157	Non Survivors	no				not done		0
158	Non Survivors	Yes				not done		0
159	Non Survivors	no				not done		0
160	Non Survivors	no				not done		0
161	Non Survivors	no			1.26	0.43	TSH normal	1
162	Non Survivors	no				not done		0
163	Non Survivors	no				not done		0
164	Non Survivors	no				not done		0
165	Non Survivors	no				not done		0
166	Non Survivors	no				not done		0
167	Non Survivors	no				not done		0
168	Non Survivors	no				not done		0
169	Non Survivors	no				1.55	TSH normal	1
170	Non Survivors	Yes				not done		0
171	Non Survivors	no				not done		0
172	Non Survivors	no				not done		0
173	Non Survivors	no				not done		0
174	Non Survivors	no			1.77	0.04	TSH low	3
175	Non Survivors	no				not done		0
176	Non Survivors	no				not done		0
177	Non Survivors	no				not done		0
178	Non Survivors	no				not done		0
179	Non Survivors	no				not done		0
180	Non Survivors	no				not done		0
181	Non Survivors	no				not done		0
182	Non Survivors	no			1.63	1.87	TSH normal	1
183	Non Survivors	no				not done		0
184	Non Survivors	no				not done		0
185	Non Survivors	no				not done		0
186	Non Survivors	no				not done		0
187	Non Survivors	Yes				0.9	TSH normal	1
188	Non Survivors	no				not done		0
189	Non Survivors	no				not done		0
190	Non Survivors	no				not done		0
191	Non Survivors	no			0.96	2.18	TSH normal	1
192	Non Survivors	no			2.36	0.45	TSH normal	1
193	Non Survivors	no				not done		0
194	Non Survivors	no			1.6	0.86	TSH normal	1
195	Non Survivors	no			1.99	0.01	TSH low	3
196	Non Survivors	no				not done		0
197	Non Survivors	Yes				not done		0
198	Non Survivors	no				not done		0
199	Non Survivors	no				not done		0
200	Non Survivors	no			2.52	3.84	TSH normal	1
201	Non Survivors	no			1.07	2.26	TSH normal	1
202	Non Survivors	no			1.07	3.43	TSH normal	1
203	Non Survivors	no				not done		0
204	Non Survivors	no			2.36	0.01	TSH low	3
205	Non Survivors	no				not done		0
206	Non Survivors	no				not done		0
207	Non Survivors	no				not done		0
208	Non Survivors	no			1.02	0.34	TSH normal	1
209	Non Survivors	no			2.03	1.38	TSH normal	1
210	Non Survivors	no			1.54	0.58	TSH normal	1
211	Non Survivors	no				not done		0
212	Non Survivors	no				not done		0
213	Non Survivors	no				0.25	TSH low	3
214	Non Survivors	no				0.77	TSH normal	1
215	Non Survivors	no			1.49	6.14	TSH high	2
216	Non Survivors	no			1.32	7.17	TSH high	2
217	Non Survivors	no			1.32	8.9	TSH high	2
218	Non Survivors	no				not done		0
219	Non Survivors	no				not done		0
220	Non Survivors	no				not done		0
221	Non Survivors	no				not done		0
222	Non Survivors	no				not done		0
223	Non Survivors	no			1.5	2.26	TSH normal	1
224	Non Survivors	no				0.35	TSH normal	1
225	Non Survivors	no				not done		0
226	Non Survivors	no				not done		0
227	Non Survivors	no				not done		0
228	Non Survivors	no				not done		0
229	Non Survivors	no				not done		0
230	Non Survivors	no				not done		0
231	Non Survivors	no			0.83	0.49	TSH normal	1
232	Non Survivors	no				not done		0
233	Non Survivors	Yes	Was on Thyronorm 125mcg		2.09	2.6	TSH normal	1
234	Non Survivors	no				not done		0
235	Non Survivors	no				not done		0
236	Non Survivors	no			1.09	0.72	TSH normal	1
237	Non Survivors	no				not done		0
238	Non Survivors	no			1.85	0.05	TSH low	3
239	Non Survivors	no				not done		0
240	Non Survivors	no				not done		0
241	Non Survivors	no				not done		0
242	Non Survivors	no				not done		0
243	Non Survivors	no				not done		0
244	Non Survivors	no				not done		0
245	Non Survivors	no				not done		0
246	Non Survivors	no				not done		0
247	Non Survivors	no				not done		0
248	Non Survivors	no				not done		0
249	Non Survivors	no			0.7	2.1	TSH normal	1
250	Non Survivors	no				not done		0
251	Non Survivors	no			1.42	0.12	TSH low	3
								0-notdone
								1-normal
								2-high
								3-low
